# Supplementary material for: Impact of DNA Extraction and 16S rRNA Gene Amplification Strategy on Microbiota Profiling of Faecal Samples
Source: Int J Mol Sci. 2025 May 29;26(11):5226. doi: 10.3390/ijms26115226 (PMC12154973; doi:10.3390/ijms26115226)
Supplement: Supplementary file 1 [file ijms-26-05226-s001.zip]

Archive with 1 entries (1 files):
- ijms-3618225-supplementary.xlsx
