# Supplementary material for: Impact of DNA Extraction and 16S rRNA Gene Amplification Strategy on Microbiota Profiling of Faecal Samples
Source: Int J Mol Sci. 2025 May 29;26(11):5226. doi: 10.3390/ijms26115226 (PMC12154973; doi:10.3390/ijms26115226)
Supplement: Supplementary file 1 [file ijms-26-05226-s001.zip › ijms-3618225-supplementary.xlsx]

## Sheet: metadata
ID	Library_amplification	Type of sample	Extraction_method	Shannon	Simpson	singletons	total_sequences	good_coverage	input_reads	number_reads_denoised	number_chimeric
AC1-Q	Home brew	stool	PE-QIA	2.4075	0.721311	6	58380	0.999897	112879	82109	18509
AC2-Q	Home brew	stool	PE-QIA	3.75273	0.937242	1	19319	0.999948	37334	26372	3437
AC3-Q	Home brew	stool	PE-QIA	4.13455	0.953991	3	26185	0.999885	51097	37566	5753
FB1-Q	Home brew	stool	PE-QIA	3.73527	0.947278	16	19037	0.99916	64114	40230	13082
FB2-Q	Home brew	stool	PE-QIA	3.79305	0.948212	18	18552	0.99903	67008	39744	13048
FB3-Q	Home brew	stool	PE-QIA	3.91953	0.957854	19	23067	0.999176	80598	52733	19445
IRC1-Q	Home brew	stool	PE-QIA	2.22771	0.644746	3	27508	0.999891	64889	48844	17744
IRC2-Q	Home brew	stool	PE-QIA	3.3772	0.922171	9	30748	0.999707	99199	72699	34718
IRC3-Q	Home brew	stool	PE-QIA	3.44217	0.938192	22	22086	0.999004	72807	55910	28290
MB1-Q	Home brew	stool	PE-QIA	2.62657	0.805662	3	32982	0.999909	66965	51280	14598
MB2-Q	Home brew	stool	PE-QIA	2.37999	0.73334	0	60055	1	101824	76461	12233
MB3-Q	Home brew	stool	PE-QIA	3.36069	0.943751	3	35248	0.999915	74609	58135	18581
NM-Q	Home brew	stool	PE-QIA	3.19149	0.890176	3	19461	0.999846	35285	26370	4101
SE1-Q	Home brew	stool	PE-QIA	3.47004	0.944351	1	15658	0.999936	51649	26474	6009
SE2-Q	Home brew	stool	PE-QIA	3.64389	0.955274	0	40049	1	65605	50461	6524
SE3-Q	Home brew	stool	PE-QIA	3.90211	0.964209	2	44180	0.999955	66442	51092	3957
			average	3.33528	0.887985	6.8125	30782.2	0.999704	69519	49780	13751.8
AC1-I	Home brew	stool	T180H	3.69136	0.924116	15	55113	0.999728	122235	92002	24548
AC2-I	Home brew	stool	T180H	3.58853	0.919689	9	13764	0.999346	34371	24698	5855
AC3-I	Home brew	stool	T180H	3.86531	0.946737	5	18819	0.999734	41862	31036	6351
FB1-I	Home brew	stool	T180H	4.06992	0.964873	20	49953	0.9996	128550	97115	31764
FB2-I	Home brew	stool	T180H	3.93738	0.962526	22	24171	0.99909	70568	52214	18217
FB3-I	Home brew	stool	T180H	3.87948	0.955258	31	42859	0.999277	126916	96495	38046
IRC1-I	Home brew	stool	T180H	2.80444	0.814599	5	14509	0.999655	43644	32723	14903
IRC2-I	Home brew	stool	T180H	3.24986	0.909439	15	15889	0.999056	50174	38120	18128
IRC3-I	Home brew	stool	T180H	2.33489	0.805531	1	16571	0.99994	38640	33055	14749
MB1-I	Home brew	stool	T180H	3.47138	0.945323	4	96454	0.999959	174675	137164	33830
MB2-I	Home brew	stool	T180H	3.74198	0.957015	5	95935	0.999948	194636	152789	44396
MB3-I	Home brew	stool	T180H	3.20358	0.933927	6	26621	0.999775	67616	54028	22209
NM-I	Home brew	stool	T180H	3.40463	0.95204	8	9182	0.999129	24703	18130	5733
SE1-I	Home brew	stool	T180H	2.42085	0.815836	1	21895	0.999954	50643	43227	19270
SE2-I	Home brew	stool	T180H	2.47771	0.82351	2	16558	0.999879	38998	32544	13906
SE3-I	Home brew	stool	T180H	2.40637	0.844878	3	17970	0.999833	43233	36555	16644
			average	3.28423	0.904706	9.5	33516.4	0.999619	78216.5	60743.4	20534.3
AC1-T	Home brew	stool	TAT132H	3.72036	0.9518	0	33662	1	47554	36417	1583
AC2-T	Home brew	stool	TAT132H	3.76714	0.949191	1	64395	0.999984	112691	88016	17422
AC3-T	Home brew	stool	TAT132H	3.50864	0.946742	0	3800	1	5490	4199	59
FB1-T	Home brew	stool	TAT132H	4.32537	0.969793	4	27606	0.999855	61249	42182	7516
FB2-T	Home brew	stool	TAT132H	4.24951	0.96561	4	58937	0.999932	122962	85558	16593
FB3-T	Home brew	stool	TAT132H	4.38706	0.97209	12	49740	0.999759	120361	88915	23485
IRC1-T	Home brew	stool	TAT132H	2.76254	0.863019	1	7111	0.999859	10971	8610	850
IRC2-T	Home brew	stool	TAT132H	3.05838	0.89382	1	29466	0.999966	44630	35884	4802
IRC3-T	Home brew	stool	TAT132H	1.71654	0.604308	1	16968	0.999941	24528	19592	1973
MB1-T	Home brew	stool	TAT132H	1.93589	0.641469	0	55391	1	81670	64893	7747
MB2-T	Home brew	stool	TAT132H	3.10711	0.927225	4	69626	0.999943	151423	124762	46087
MB3-T	Home brew	stool	TAT132H	3.24879	0.901528	1	34803	0.999971	61317	47043	8621
SE2-T	Home brew	stool	TAT132H	2.66726	0.906477	0	3039	1	4316	3303	140
SE3-T	Home brew	stool	TAT132H	2.70271	0.90199	1	18800	0.999947	26620	21266	1783
			average	3.22552	0.885362	2.14286	33810.3	0.99994	62555.9	47902.9	9904.36
ID	Library_amplification	Type of sample	Extraction_method	Shannon	Simpson	singletons	total_sequences	good_coverage	input_reads	number_reads_denoised	number_chimeric
MOCK-ST-Q	Home brew	MOCK STANDARD	MOCK PE-QIA	2.07345	0.840763	6	19874	0.999698	60924	36680	9618
MOCK-ST-I	Home brew	MOCK STANDARD	MOCK T180H	1.92388	0.787145	1	18672	0.999946	47540	28908	1478
MOCK-ST-T	Home brew	MOCK STANDARD	MOCK TAT132H	3.82173	0.959404	0	9200	1	15188	10735	496
ID	Library_amplification	Type of sample	Extraction_method	Shannon	Simpson	singletons	total_sequences	good_coverage	input_reads	number_reads_denoised	number_chimeric
AC1-M-Q	Home brew	spiked	PE-QIA	4.06695	0.961965	5	26277	0.99981	55441	33432	3013
AC2-M-Q	Home brew	spiked	PE-QIA	4.14752	0.968814	3	25370	0.999882	50177	32652	2926
FB1-M-Q	Home brew	spiked	PE-QIA	4.3275	0.97594	9	18114	0.999503	54511	30402	5082
FB2-M-Q	Home brew	spiked	PE-QIA	4.24098	0.969741	24	17938	0.998662	69051	37720	10152
IRC1-M-Q-2	Home brew	spiked	PE-QIA	2.49046	0.679986	4	35678	0.999888	53643	41344	2813
IRC2-M-Q	Home brew	spiked	PE-QIA	2.36985	0.663251	5	33876	0.999852	54301	39741	2936
MB1-M-Q	Home brew	spiked	PE-QIA	2.31306	0.699118	7	19478	0.999641	31588	24482	2720
MB2-M-Q	Home brew	spiked	PE-QIA	2.90875	0.832868	8	28746	0.999722	51616	37531	3411
SE1-M-Q	Home brew	spiked	PE-QIA	4.15864	0.968707	15	23650	0.999366	54454	35175	7900
			average	3.44708	0.857821	8.88889	25458.6	0.999592	52753.6	34719.9	4550.33
AC1-M-I	Home brew	spiked	T180H	3.05919	0.887922	1	17944	0.999944	46641	29039	2888
AC2-M-I	Home brew	spiked	T180H	3.2608	0.908599	1	19340	0.999948	46130	29847	3131
FB1-M-I	Home brew	spiked	T180H	3.86948	0.959124	3	18975	0.999842	45178	27447	3085
FB2-M-I	Home brew	spiked	T180H	3.86079	0.961633	3	14510	0.999793	34448	20944	2142
IRC1-M-I	Home brew	spiked	T180H	2.78343	0.888541	2	13982	0.999857	35429	22378	2503
IRC2-M-I	Home brew	spiked	T180H	2.43507	0.851363	1	26864	0.999963	68428	43079	4322
MB2-M-I	Home brew	spiked	T180H	2.42395	0.871945	3	17124	0.999825	44720	27822	5856
SE1-M-I	Home brew	spiked	T180H	2.07771	0.824606	2	17863	0.999888	52668	31826	6172
			average	2.9713	0.894217	2	18325.2	0.999883	46705.2	29047.8	3762.38
AC1-M-T	Home brew	spiked	TAT132H	3.35501	0.933008	2	24487	0.999918	43621	33529	5992
AC2-M-T	Home brew	spiked	TAT132H	3.36814	0.922203	0	32203	1	42772	33486	462
FB1-M-T	Home brew	spiked	TAT132H	3.88409	0.961455	0	9318	1	16618	11529	687
FB2-M-T	Home brew	spiked	TAT132H	3.69896	0.940086	1	14789	0.999932	27100	19366	2130
IRC1-M-T	Home brew	spiked	TAT132H	2.99909	0.801559	0	43117	1	60425	48033	2696
IRC2-M-T	Home brew	spiked	TAT132H	2.93629	0.842827	1	17417	0.999943	24812	20140	1681
MB1-M-T	Home brew	spiked	TAT132H	3.34224	0.875497	17	32543	0.999478	76690	55447	13631
MB2-M-T	Home brew	spiked	TAT132H	2.8134	0.823229	1	20052	0.99995	30920	24186	2452
SE1-M-T	Home brew	spiked	TAT132H	3.24517	0.897046	0	43738	1	61705	48674	3508
			average	3.2936	0.888546	2.44444	26407.1	0.999913	42740.3	32710	3693.22
ID	Library_amplification	Type of sample	Extraction_method	Shannon	Simpson	singletons	total_sequences	good_coverage	input_reads	number_reads_denoised	number_chimeric
AC1-Q-VM	VeriFi	stool	PE-QIA	3.00119	0.810471	19	184746	0.999897	345456	260661	61141
FB1-Q-VM	VeriFi	stool	PE-QIA	3.71982	0.920201	58	128856	0.99955	332910	232104	75390
IRC1-Q-VM	VeriFi	stool	PE-QIA	2.87989	0.812792	22	125669	0.999825	264742	201596	63270
SE1-Q-VM	VeriFi	stool	PE-QIA	3.87564	0.957921	36	121437	0.999704	260754	209421	68144
			average	3.36914	0.875346	33.75	140177	0.999744	300966	225946	66986.2
AC1-I-VM	VeriFi	stool	T180H	4.06856	0.954998	37	208290	0.999822	424350	318864	82799
FB1-I-VM	VeriFi	stool	T180H	4.11119	0.962185	63	128241	0.999509	349884	266418	100837
IRC1-I-VM	VeriFi	stool	T180H	3.51313	0.913408	29	104654	0.999723	256049	193695	75493
MB1-I-VM	VeriFi	stool	T180H	3.63189	0.949893	30	157603	0.99981	327477	246038	75070
SE1-I-VM	VeriFi	stool	T180H	3.10312	0.888277	18	113128	0.999841	235847	200129	77933
			average	3.68558	0.933752	35.4	142383	0.999741	318721	245029	82426.4
AC1-T-VM	VeriFi	stool	TAT132H	3.59787	0.925214	2	106713	0.999981	170666	117004	5782
FB1-T-VM	VeriFi	stool	TAT132H	3.86329	0.899226	48	137871	0.999652	319192	235668	62477
IRC1-T-VM	VeriFi	stool	TAT132H	2.71112	0.821474	54	214988	0.999749	394107	312838	80618
MB1-T-VM	VeriFi	stool	TAT132H	2.16046	0.74624	35	206924	0.999831	372628	283515	63968
SE1-T-VM	VeriFi	stool	TAT132H	3.05402	0.928001	15	114154	0.999869	241506	184770	58957
			average	3.07736	0.864031	30.8	156130	0.999816	299620	226759	54360.4
